# Supplementary material for: Meningeal Lymphatics Drives Macrophage Clearance via CCL2-CCR2 Axis After Cerebral Ischemia
Source: Curr Issues Mol Biol. 2026 Feb 28;48(3):259. doi: 10.3390/cimb48030259 (PMC13024750; doi:10.3390/cimb48030259)
Supplement: Supplementary file 1 [file cimb-48-00259-s001.zip]

Archive with 1 entries (1 files):
- cimb-4128307-supplementary.pdf
